# Supplementary material for: Effects of Fusarium graminearum and Fusarium verticillioides Infection on Sweet Corn Quality During Postharvest Storage
Source: Foods. 2025 Dec 3;14(23):4147. doi: 10.3390/foods14234147 (PMC12692720; doi:10.3390/foods14234147)
Supplement: Supplementary file 1 [file foods-14-04147-s001.zip]

Archive with 1 entries (1 files):
- foods-3956673-supplementary.pdf
